# Supplementary material for: Squarate Cross-Linked Gelatin Hydrogels as Three-Dimensional Scaffolds for Biomedical Applications
Source: Langmuir. 2021 Nov 22;37(48):14050–8. doi: 10.1021/acs.langmuir.1c02080 (PMC8655982; doi:10.1021/acs.langmuir.1c02080)
Supplement: Supplementary file 2 — la1c02080_si_002.zip [file la1c02080_si_002.zip]

Archive with 6 entries (5 files):
- filmini/
- filmini/movie S4.mov
- filmini/movie S3.mov
- filmini/movie S2.mov
- filmini/movie S1.mov
- filmini/Icon
